# Supplementary material for: Targeting Asparagine and Serine Metabolism in Germinal Centre-Derived B Cells Non-Hodgkin Lymphomas (B-NHL)
Source: Cells. 2021 Sep 29;10(10):2589. doi: 10.3390/cells10102589 (PMC8533740; doi:10.3390/cells10102589)
Supplement: Supplementary file 1 [file cells-10-02589-s001.zip]

Archive with 1 entries (1 files):
- cells-1340465-supplementary.pdf
